# Supplementary material for: Cantharidin and Its Analogue Norcantharidin Inhibit Metastasis—Inducing Genes S100A4 and MACC1
Source: Int J Mol Sci. 2023 Jan 7;24(2):1179. doi: 10.3390/ijms24021179 (PMC9866560; doi:10.3390/ijms24021179)
Supplement: Supplementary file 1 [file ijms-24-01179-s001.zip]

Archive with 1 entries (1 files):
- ijms-2053064-supplementary.pdf
